# Supplementary material for: A New Method for Albuminuria Measurement Using a Specific Reaction between Albumin and the Luciferin of the Firefly Squid Watasenia scintillans
Source: Int J Mol Sci. 2022 Jul 28;23(15):8342. doi: 10.3390/ijms23158342 (PMC9368953; doi:10.3390/ijms23158342)
Supplement: Supplementary file 1 [file ijms-23-08342-s001.zip]

Archive with 1 entries (1 files):
- ijms-1795377-SI.pdf
